# Supplementary material for: A fly’s eye view of quiescent neural stem cells
Source: Oxf Open Neurosci. 2022 May 4;1:kvac001. doi: 10.1093/oons/kvac001 (PMC10913722; doi:10.1093/oons/kvac001)
Supplement: suppl_data_kvac001 [file suppl_data_kvac001.zip]

Archive with 1 entries (1 files):
- kvac001_REVIEWER COMMENTS oxfnsc-2021-004.docx
